# Supplementary material for: Synthesis and Biological Screening of Structurally Modified Phaeosphaeride Analogues
Source: Molecules. 2025 Apr 30;30(9):2016. doi: 10.3390/molecules30092016 (PMC12073321; doi:10.3390/molecules30092016)
Supplement: Supplementary file 1 [file molecules-30-02016-s001.zip]

Archive with 1 entries (1 files):
- molecules-3579558-supplementary.pdf
